# Supplementary material for: Age- and sex-specific differences in immune responses to BNT162b2 COVID-19 and live-attenuated influenza vaccines in UK adolescents
Source: Front Immunol. 2023 Oct 6;14:1248630. doi: 10.3389/fimmu.2023.1248630 (PMC10627794; doi:10.3389/fimmu.2023.1248630)
Supplement: Supplementary Table 1 — List of peptides used for T-cell assays. [file Table_1.xlsx]

## Sheet: SARS-CoV-2
Pool	ID	Sequence
S1	S_1	MFVFLVLLPLVSSQCVNL
	S_2	PLVSSQCVNLTTRTQL
	S_3	CVNLTTRTQLPPAYTNSF
	S_4	QLPPAYTNSFTRGVYY
	S_5	TNSFTRGVYYPDKVFR
	S_6	GVYYPDKVFRSSVLHSTQ
	S_7	FRSSVLHSTQDLFLPFF
	S_8	STQDLFLPFFSNVTWF
	S_9	LPFFSNVTWFHAIHV
	S_10	NVTWFHAIHVSGTNGTKR
	S_11	HVSGTNGTKRFDNPVLPF
	S_12	KRFDNPVLPFNDGVYF
	S_13	VLPFNDGVYFASTEKSNI
	S_14	YFASTEKSNIIRGWIF
	S_15	KSNIIRGWIFGTTLDSK
	S_16	WIFGTTLDSKTQSLLIV
	S_17	DSKTQSLLIVNNATNVVI
	S_18	IVNNATNVVIKVCEFQF
	S_19	VVIKVCEFQFCNDPFLGV
	S_20	QFCNDPFLGVYYHKNNK
	S_21	LGVYYHKNNKSWMESEFR
	S_22	NKSWMESEFRVYSSANNC
	S_23	FRVYSSANNCTFEYV
	S_24	SANNCTFEYVSQPFLMDL
	S_25	YVSQPFLMDLEGKQGNFK
	S_26	DLEGKQGNFKNLREFVFK
	S_27	FKNLREFVFKNIDGYFKI
	S_28	FKNIDGYFKIYSKHTPI
	S_29	FKIYSKHTPINLVRDL
	S_30	HTPINLVRDLPQGFSAL
	S_31	RDLPQGFSALEPLVDLPI
	S_32	ALEPLVDLPIGINITRF
	S_33	LPIGINITRFQTLLALHR
	S_34	RFQTLLALHRSYLTPGDS
	S_35	HRSYLTPGDSSSGWTAGA
	S_36	DSSSGWTAGAAAYYVGYL
	S_37	GAAAYYVGYLQPRTFLLK
	S_38	YLQPRTFLLKYNENGTI
	S_39	LLKYNENGTITDAVDCAL
	S_40	TITDAVDCALDPLSETK
	S_41	CALDPLSETKCTLKSFTV
	S_42	TKCTLKSFTVEKGIY
	S_43	KSFTVEKGIYQTSNFRV
	S_44	GIYQTSNFRVQPTESIVR
	S_45	RVQPTESIVRFPNITNL
	S_46	IVRFPNITNLCPFGEVF
	S_47	TNLCPFGEVFNATRFASV
	S_48	VFNATRFASVYAWNRKRI
	S_49	SVYAWNRKRISNCVADY
	S_50	KRISNCVADYSVLYNSAS
	S_51	DYSVLYNSASFSTFKCY
	S_52	SASFSTFKCYGVSPTKL
	S_53	KCYGVSPTKLNDLCFTNV
	S_54	KLNDLCFTNVYADSFVIR
	S_55	NVYADSFVIRGDEVRQI
	S_56	VIRGDEVRQIAPGQTGKI
	S_57	QIAPGQTGKIADYNYKL
	S_58	GKIADYNYKLPDDFTGCV
	S_59	KLPDDFTGCVIAWNSNNL
	S_60	CVIAWNSNNLDSKVGGNY
	S_61	NLDSKVGGNYNYLYRLFR
	S_62	NYNYLYRLFRKSNLKPF
	S_63	LFRKSNLKPFERDISTEI
	S_64	PFERDISTEIYQAGSTPC
	S_65	EIYQAGSTPCNGVEGF
	S_66	STPCNGVEGFNCYFPL
	S_67	VEGFNCYFPLQSYGF
	S_68	CYFPLQSYGFQPTNGVGY
	S_69	GFQPTNGVGYQPYRVVVL
	S_70	GYQPYRVVVLSFELL
	S_71	RVVVLSFELLHAPATV
	S_72	FELLHAPATVCGPKK
	S_73	APATVCGPKKSTNLVKNK
	S_74	KKSTNLVKNKCVNFNF
	S_75	VKNKCVNFNFNGLTGTGV
	S_76	NFNGLTGTGVLTESNKKF
	S_77	GVLTESNKKFLPFQQFGR
	S_78	KFLPFQQFGRDIADTTDA
	S_79	GRDIADTTDAVRDPQTL
	S_80	TDAVRDPQTLEILDI
	S_81	DPQTLEILDITPCSFGGV
	S_82	DITPCSFGGVSVITPGTN
	S_83	GVSVITPGTNTSNQVAVL
	S_84	TNTSNQVAVLYQDVNCTE
	S_85	VLYQDVNCTEVPVAI
	S_86	VNCTEVPVAIHADQL
	S_87	VPVAIHADQLTPTWRVY
	S_88	DQLTPTWRVYSTGSNVF
	S_89	RVYSTGSNVFQTRAGCLI
	S_90	VFQTRAGCLIGAEHV
	S_91	AGCLIGAEHVNNSYECDI
	S_92	HVNNSYECDIPIGAGI
	S_93	ECDIPIGAGICASYQTQT
S2	S_94	GICASYQTQTNSPRRAR
	S_95	TQTNSPRRARSVASQSII
	S_96	ARSVASQSIIAYTMSL
	S_97	QSIIAYTMSLGAENSVAY
	S_98	SLGAENSVAYSNNSIAI
	S_99	VAYSNNSIAIPTNFTISV
	S_100	AIPTNFTISVTTEILPV
	S_101	ISVTTEILPVSMTKTSV
	S_102	LPVSMTKTSVDCTMYI
	S_103	KTSVDCTMYICGDSTECS
	S_104	YICGDSTECSNLLLQY
	S_105	TECSNLLLQYGSFCTQL
	S_106	LQYGSFCTQLNRALTGI
	S_107	TQLNRALTGIAVEQDK
	S_108	LTGIAVEQDKNTQEVF
	S_109	EQDKNTQEVFAQVKQIYK
	S_110	VFAQVKQIYKTPPIKDF
	S_111	IYKTPPIKDFGGFNFSQI
	S_112	DFGGFNFSQILPDPSK
	S_113	FSQILPDPSKPSKRSFI
	S_114	PSKPSKRSFIEDLLFNKV
	S_115	FIEDLLFNKVTLADAGFI
	S_116	KVTLADAGFIKQYGDCL
	S_117	GFIKQYGDCLGDIAARDL
	S_118	CLGDIAARDLICAQKF
	S_119	ARDLICAQKFNGLTVL
	S_120	AQKFNGLTVLPPLLTDEM
	S_121	VLPPLLTDEMIAQYTSAL
	S_122	EMIAQYTSALLAGTI
	S_123	YTSALLAGTITSGWTF
	S_124	AGTITSGWTFGAGAALQI
	S_125	TFGAGAALQIPFAMQMAY
	S_126	QIPFAMQMAYRFNGIGV
	S_127	MAYRFNGIGVTQNVLY
	S_128	GIGVTQNVLYENQKLI
	S_129	NVLYENQKLIANQFNSAI
	S_130	LIANQFNSAIGKIQDSL
	S_131	SAIGKIQDSLSSTASAL
	S_132	DSLSSTASALGKLQDVV
	S_133	SALGKLQDVVNQNAQAL
	S_134	DVVNQNAQALNTLVKQL
	S_135	QALNTLVKQLSSNFGAI
	S_136	KQLSSNFGAISSVLNDIL
	S_137	AISSVLNDILSRLDKV
	S_138	NDILSRLDKVEAEVQIDR
	S_139	KVEAEVQIDRLITGRL
	S_140	QIDRLITGRLQSLQTYV
	S_141	GRLQSLQTYVTQQLIR
	S_142	QTYVTQQLIRAAEIR
	S_143	QQLIRAAEIRASANL
	S_144	AAEIRASANLAATKM
	S_145	ASANLAATKMSECVL
	S_146	AATKMSECVLGQSKRVDF
	S_147	VLGQSKRVDFCGKGYHLM
	S_148	DFCGKGYHLMSFPQSAPH
	S_149	LMSFPQSAPHGVVFLHV
	S_150	APHGVVFLHVTYVPAQEK
	S_151	HVTYVPAQEKNFTTAPAI
	S_152	EKNFTTAPAICHDGKAHF
	S_153	AICHDGKAHFPREGVFV
	S_154	AHFPREGVFVSNGTHWFV
	S_155	FVSNGTHWFVTQRNFY
	S_156	HWFVTQRNFYEPQII
	S_157	QRNFYEPQIITTDNTFV
	S_158	QIITTDNTFVSGNCDVVI
	S_159	FVSGNCDVVIGIVNNTVY
	S_160	VIGIVNNTVYDPLQPEL
	S_161	TVYDPLQPELDSFKEEL
	S_162	PELDSFKEELDKYFK
	S_163	FKEELDKYFKNHTSPDV
	S_164	YFKNHTSPDVDLGDISGI
	S_165	DVDLGDISGINASVVNI
	S_166	SGINASVVNIQKEIDRL
	S_167	VNIQKEIDRLNEVAKNL
	S_168	DRLNEVAKNLNESLIDL
	S_169	KNLNESLIDLQELGKY
	S_170	LIDLQELGKYEQYIKWPW
	S_171	KYEQYIKWPWYIWLGFI
	S_172	WPWYIWLGFIAGLIAIVM
	S_173	FIAGLIAIVMVTIMLCCM
	S_174	VMVTIMLCCMTSCCSCLK
	S_175	CMTSCCSCLKGCCSCGSC
	S_176	LKGCCSCGSCCKFDEDDS
	S_177	SCCKFDEDDSEPVLKGVK
	S_178	FDEDDSEPVLKGVKLHYT
M	M(ORF5)_1	MADSNGTITVEELKKLL
	M(ORF5)_2	ITVEELKKLLEQWNLVI
	M(ORF5)_3	KLLEQWNLVIGFLFLTWI
	M(ORF5)_4	VIGFLFLTWICLLQFAY
	M(ORF5)_5	TWICLLQFAYANRNRFLY
	M(ORF5)_6	AYANRNRFLYIIKLIFLW
	M(ORF5)_7	LYIIKLIFLWLLWPVTL
	M(ORF5)_8	FLWLLWPVTLACFVLAAV
	M(ORF5)_9	TLACFVLAAVYRINWI
	M(ORF5)_10	LAAVYRINWITGGIAIAM
	M(ORF5)_11	WITGGIAIAMACLVGLMW
	M(ORF5)_12	AMACLVGLMWLSYFIASF
	M(ORF5)_13	MWLSYFIASFRLFARTR
	M(ORF5)_14	ASFRLFARTRSMWSF
	M(ORF5)_15	FARTRSMWSFNPETNILL
	M(ORF5)_16	SFNPETNILLNVPLHGTI
	M(ORF5)_17	LLNVPLHGTILTRPLL
	M(ORF5)_18	HGTILTRPLLESELVI
	M(ORF5)_19	RPLLESELVIGAVILR
	M(ORF5)_20	ELVIGAVILRGHLRI
	M(ORF5)_21	AVILRGHLRIAGHHLGR
	M(ORF5)_22	LRIAGHHLGRCDIKDLPK
	M(ORF5)_23	GRCDIKDLPKEITVATSR
	M(ORF5)_24	PKEITVATSRTLSYYKL
	M(ORF5)_25	TSRTLSYYKLGASQRV
	M(ORF5)_26	YYKLGASQRVAGDSGF
	M(ORF5)_27	SQRVAGDSGFAAYSRYRI
	M(ORF5)_28	GFAAYSRYRIGNYKL
	M(ORF5)_29	SRYRIGNYKLNTDHSSSS
	M(ORF5)_30	KLNTDHSSSSDNIALLV
	M(ORF5)_31	KLNTDHSSSSDNIALLVQ
N	N(ORF9)_1	MSDNGPQNQRNAPRITF
	N(ORF9)_2	NQRNAPRITFGGPSDSTG
	N(ORF9)_3	TFGGPSDSTGSNQNGER
	N(ORF9)_4	STGSNQNGERSGARSKQR
	N(ORF9)_5	ERSGARSKQRRPQGL
	N(ORF9)_6	RSKQRRPQGLPNNTASWF
	N(ORF9)_7	GLPNNTASWFTALTQHGK
	N(ORF9)_8	WFTALTQHGKEDLKFPR
	N(ORF9)_9	HGKEDLKFPRGQGVPI
	N(ORF9)_10	KFPRGQGVPINTNSSPDD
	N(ORF9)_11	PINTNSSPDDQIGYYRR
	N(ORF9)_12	PDDQIGYYRRATRRIR
	N(ORF9)_13	YYRRATRRIRGGDGKMK
	N(ORF9)_14	RIRGGDGKMKDLSPRWYF
	N(ORF9)_15	MKDLSPRWYFYYLGTGPE
	N(ORF9)_16	YFYYLGTGPEAGLPY
	N(ORF9)_17	GTGPEAGLPYGANKDGII
	N(ORF9)_18	PYGANKDGIIWVATEGAL
	N(ORF9)_19	IIWVATEGALNTPKDHI
	N(ORF9)_20	GALNTPKDHIGTRNPANN
	N(ORF9)_21	HIGTRNPANNAAIVLQL
	N(ORF9)_22	ANNAAIVLQLPQGTTLPK
	N(ORF9)_23	QLPQGTTLPKGFYAEGSR
	N(ORF9)_24	PKGFYAEGSRGGSQASSR
	N(ORF9)_25	SRGGSQASSRSSSRSR
	N(ORF9)_26	ASSRSSSRSRNSSRNSTP
	N(ORF9)_27	SRNSSRNSTPGSSRGTSP
	N(ORF9)_28	TPGSSRGTSPARMAGNGG
	N(ORF9)_29	SPARMAGNGGDAALALLL
	N(ORF9)_30	GGDAALALLLLDRLNQL
	N(ORF9)_31	LLLLDRLNQLESKMSGK
	N(ORF9)_32	NQLESKMSGKGQQQQGQT
	N(ORF9)_33	GKGQQQQGQTVTKKSAAE
	N(ORF9)_34	QTVTKKSAAEASKKPRQK
	N(ORF9)_35	AEASKKPRQKRTATKAY
	N(ORF9)_36	RQKRTATKAYNVTQAFGR
	N(ORF9)_37	AYNVTQAFGRRGPEQTQG
	N(ORF9)_38	GRRGPEQTQGNFGDQELI
	N(ORF9)_39	QGNFGDQELIRQGTDYK
	N(ORF9)_40	ELIRQGTDYKHWPQIAQF
	N(ORF9)_41	YKHWPQIAQFAPSASAFF
	N(ORF9)_42	QFAPSASAFFGMSRIGM
	N(ORF9)_43	AFFGMSRIGMEVTPSGTW
	N(ORF9)_44	GMEVTPSGTWLTYTGAIK
	N(ORF9)_45	TWLTYTGAIKLDDKDPNF
	N(ORF9)_46	IKLDDKDPNFKDQVILL
	N(ORF9)_47	PNFKDQVILLNKHIDAYK
	N(ORF9)_48	LLNKHIDAYKTFPPTEPK
	N(ORF9)_49	YKTFPPTEPKKDKKKK
	N(ORF9)_50	TEPKKDKKKKADETQAL
	N(ORF9)_51	KKKADETQALPQRQKK
	N(ORF9)_52	TQALPQRQKKQQTVTLL
	N(ORF9)_53	QKKQQTVTLLPAADLDDF
	N(ORF9)_54	LLPAADLDDFSKQLQQSM
	N(ORF9)_55	DFSKQLQQSMSSADSTQA

## Sheet: OC43
HCoV-OC43
Peptide ID	Sequence
OC43_S_1	MFLILLISLPTAFAVI
OC43_S_2	ISLPTAFAVIGDLNCPL
OC43_S_3	AVIGDLNCPLDPRLKGSF
OC43_S_4	PLDPRLKGSFNNRDTGPP
OC43_S_5	SFNNRDTGPPSISTDTV
OC43_S_6	GPPSISTDTVDVTNGL
OC43_S_7	TDTVDVTNGLGTYYVLDR
OC43_S_8	GLGTYYVLDRVYLNTTLF
OC43_S_9	DRVYLNTTLFLNGYY
OC43_S_10	NTTLFLNGYYPTSGSTYR
OC43_S_11	YYPTSGSTYRNMALK
OC43_S_12	GSTYRNMALKGTDLLSTL
OC43_S_13	LKGTDLLSTLWFKPPFL
OC43_S_14	STLWFKPPFLSDFINGIF
OC43_S_15	FLSDFINGIFAKVKNTKV
OC43_S_16	IFAKVKNTKVFKDGVMY
OC43_S_17	TKVFKDGVMYSEFPAITI
OC43_S_18	MYSEFPAITIGSTFV
OC43_S_19	PAITIGSTFVNTSYSVVV
OC43_S_20	FVNTSYSVVVQPRTI
OC43_S_21	YSVVVQPRTINSTQDGV
OC43_S_22	RTINSTQDGVNKLQGLL
OC43_S_23	DGVNKLQGLLEVSVCQY
OC43_S_24	GLLEVSVCQYNMCEHPHT
OC43_S_25	QYNMCEHPHTICHPNL
OC43_S_26	HPHTICHPNLGNHFKELW
OC43_S_27	NLGNHFKELWHLDTGVV
OC43_S_28	ELWHLDTGVVSCLYKRNF
OC43_S_29	VVSCLYKRNFTYDVNATY
OC43_S_30	NFTYDVNATYLYFHFY
OC43_S_31	NATYLYFHFYQEGGTFY
OC43_S_32	HFYQEGGTFYAYFTDTGF
OC43_S_33	FYAYFTDTGFVTKFLFNV
OC43_S_34	GFVTKFLFNVYLGMAL
OC43_S_35	LFNVYLGMALSHYYVMPL
OC43_S_36	ALSHYYVMPLTCISRRDI
OC43_S_37	PLTCISRRDIGFTLEYWV
OC43_S_38	DIGFTLEYWVTPLTPRQY
OC43_S_39	WVTPLTPRQYLLAFNQDG
OC43_S_40	QYLLAFNQDGIIFNAV
OC43_S_41	NQDGIIFNAVDCMSDFM
OC43_S_42	NAVDCMSDFMSEIKCK
OC43_S_43	SDFMSEIKCKTQSIAPPT
OC43_S_44	CKTQSIAPPTGVYELNGY
OC43_S_45	PTGVYELNGYTVQPIADV
OC43_S_46	GYTVQPIADVYRRKPDL
OC43_S_47	ADVYRRKPDLPNCNIEAW
OC43_S_48	DLPNCNIEAWLNDKSV
OC43_S_49	IEAWLNDKSVPSPLNWER
OC43_S_50	SVPSPLNWERKTFSNCNF
OC43_S_51	ERKTFSNCNFNMSSLMSF
OC43_S_52	NFNMSSLMSFIQADSF
OC43_S_53	LMSFIQADSFTCNNI
OC43_S_54	QADSFTCNNIDAAKIYGM
OC43_S_55	NIDAAKIYGMCFSSITI
OC43_S_56	YGMCFSSITIDKFAIPNR
OC43_S_57	TIDKFAIPNRRKVDLQL
OC43_S_58	PNRRKVDLQLGNLGYL
OC43_S_59	DLQLGNLGYLQSSNYRI
OC43_S_60	GYLQSSNYRIDTTATSCQ
OC43_S_61	RIDTTATSCQLYYNL
OC43_S_62	ATSCQLYYNLPAANVSV
OC43_S_63	YNLPAANVSVSRFNPSTW
OC43_S_64	SVSRFNPSTWNKRFGFI
OC43_S_65	STWNKRFGFIEDSVFV
OC43_S_66	FGFIEDSVFVPQPTGVF
OC43_S_67	VFVPQPTGVFTNHSVVY
OC43_S_68	GVFTNHSVVYAQHCFK
OC43_S_69	SVVYAQHCFKAPKNF
OC43_S_70	QHCFKAPKNFCPCSSCPG
OC43_S_71	NFCPCSSCPGKNNGI
OC43_S_72	SSCPGKNNGIGTCPAGTN
OC43_S_73	GIGTCPAGTNYLTCDNL
OC43_S_74	GTNYLTCDNLCTLDPITF
OC43_S_75	NLCTLDPITFKAPDTYK
OC43_S_76	ITFKAPDTYKCPQTKSLV
OC43_S_77	YKCPQTKSLVGIGEHCSG
OC43_S_78	LVGIGEHCSGLAVKSDY
OC43_S_79	CSGLAVKSDYCGNNSCTC
OC43_S_80	DYCGNNSCTCQPQAFLGW
OC43_S_81	TCQPQAFLGWSADSCL
OC43_S_82	FLGWSADSCLQGDKCNIF
OC43_S_83	CLQGDKCNIFANFILHDV
OC43_S_84	IFANFILHDVNNGLTCST
OC43_S_85	DVNNGLTCSTDLQKANTE
OC43_S_86	STDLQKANTEIELGVCV
OC43_S_87	NTEIELGVCVNYDLYGI
OC43_S_88	VCVNYDLYGISGQGIFV
OC43_S_89	YGISGQGIFVEVNATYY
OC43_S_90	IFVEVNATYYNSWQNLLY
OC43_S_91	YYNSWQNLLYDSNGNLY
OC43_S_92	LLYDSNGNLYGFRDYI
OC43_S_93	GNLYGFRDYITNRTFMI
OC43_S_94	DYITNRTFMIHSCYSGRV
OC43_S_95	MIHSCYSGRVSAAYHANS
OC43_S_96	RVSAAYHANSSEPALLFR
OC43_S_97	NSSEPALLFRNIKCNYVF
OC43_S_98	FRNIKCNYVFNNSLTRQL
OC43_S_99	VFNNSLTRQLQPINYSF
OC43_S_100	RQLQPINYSFDSYLGCVV
OC43_S_101	SFDSYLGCVVNAYNSTAI
OC43_S_102	VVNAYNSTAISVQTCDL
OC43_S_103	TAISVQTCDLTVGSGYCV
OC43_S_104	DLTVGSGYCVDYSKNRR
OC43_S_105	YCVDYSKNRRSRRAI
OC43_S_106	SKNRRSRRAITTGYRF
OC43_S_107	RRAITTGYRFTNFEPFTV
OC43_S_108	RFTNFEPFTVNSVNDSL
OC43_S_109	FTVNSVNDSLEPVGGLY
OC43_S_110	DSLEPVGGLYEIQIPSEF
OC43_S_111	LYEIQIPSEFTIGNMEEF
OC43_S_112	EFTIGNMEEFIQTSSPKV
OC43_S_113	EFIQTSSPKVTIDCAAFV
OC43_S_114	KVTIDCAAFVCGDYAACK
OC43_S_115	FVCGDYAACKLQLVEY
OC43_S_116	AACKLQLVEYGSFCDNI
OC43_S_117	VEYGSFCDNINAILTEV
OC43_S_118	DNINAILTEVNELLDTTQ
OC43_S_119	EVNELLDTTQLQVANSLM
OC43_S_120	TQLQVANSLMNGVTLSTK
OC43_S_121	LMNGVTLSTKLKDGVNF
OC43_S_122	STKLKDGVNFNVDDINF
OC43_S_123	VNFNVDDINFSPVLGCL
OC43_S_124	INFSPVLGCLGSECSK
OC43_S_125	LGCLGSECSKASSRSAI
OC43_S_126	CSKASSRSAIEDLLFDKV
OC43_S_127	AIEDLLFDKVKLSDVGFV
OC43_S_128	KVKLSDVGFVEAYNNCTG
OC43_S_129	FVEAYNNCTGGAEIRDLI
OC43_S_130	TGGAEIRDLICVQSYKGI
OC43_S_131	LICVQSYKGIKVLPPLL
OC43_S_132	KGIKVLPPLLSENQISGY
OC43_S_133	LLSENQISGYTLAATSAS
OC43_S_134	GYTLAATSASLFPPW
OC43_S_135	ATSASLFPPWTAAAGVPF
OC43_S_136	PWTAAAGVPFYLNVQYRI
OC43_S_137	PFYLNVQYRINGLGVTM
OC43_S_138	YRINGLGVTMDVLSQNQK
OC43_S_139	TMDVLSQNQKLIANAF
OC43_S_140	QNQKLIANAFNNALHAI
OC43_S_141	NAFNNALHAIQQGFDATN
OC43_S_142	AIQQGFDATNSALVKI
OC43_S_143	DATNSALVKIQAVVNANA
OC43_S_144	KIQAVVNANAEALNNLL
OC43_S_145	ANAEALNNLLQQLSNRF
OC43_S_146	NLLQQLSNRFGAISASL
OC43_S_147	NRFGAISASLQEILSRL
OC43_S_148	ASLQEILSRLDALEAEAQ
OC43_S_149	RLDALEAEAQIDRLINGR
OC43_S_150	AQIDRLINGRLTALNAYV
OC43_S_151	GRLTALNAYVSQQLSDST
OC43_S_152	YVSQQLSDSTLVKFSAAQ
OC43_S_153	STLVKFSAAQAMEKV
OC43_S_154	FSAAQAMEKVNECVK
OC43_S_155	AMEKVNECVKSQSSRINF
OC43_S_156	VKSQSSRINFCGNGNHII
OC43_S_157	NFCGNGNHIISLVQNAPY
OC43_S_158	IISLVQNAPYGLYFIHF
OC43_S_159	APYGLYFIHFNYVPTKYV
OC43_S_160	HFNYVPTKYVTAKVSPGL
OC43_S_161	YVTAKVSPGLCIAGNRGI
OC43_S_162	GLCIAGNRGIAPKSGYFV
OC43_S_163	GIAPKSGYFVNVNNTWMY
OC43_S_164	FVNVNNTWMYTGSGYYY
OC43_S_165	WMYTGSGYYYPEPITENN
OC43_S_166	YYPEPITENNVVVMSTCA
OC43_S_167	NNVVVMSTCAVNYTKAPY
OC43_S_168	CAVNYTKAPYVMLNTSI
OC43_S_169	APYVMLNTSIPNLPDFK
OC43_S_170	TSIPNLPDFKEELDQWFK
OC43_S_171	FKEELDQWFKNQTSV
OC43_S_172	DQWFKNQTSVAPHLSLDY
OC43_S_173	SVAPHLSLDYINVTFLDL
OC43_S_174	DYINVTFLDLQVEMNRL
OC43_S_175	LDLQVEMNRLQEAIKVL
OC43_S_176	NRLQEAIKVLNHSYINLK
OC43_S_177	VLNHSYINLKDIGTYEYY
OC43_S_178	LKDIGTYEYYVKWPWYVW
OC43_S_179	YYVKWPWYVWLLICLAGV
OC43_S_180	VWLLICLAGVAMLVLLFF
OC43_S_181	GVAMLVLLFFICCCTGCG
OC43_S_182	FFICCCTGCGTSCFKK
OC43_S_183	TGCGTSCFKKCGGCCDDY
OC43_S_184	KKCGGCCDDYTGYQELVI
OC43_S_185	CDDYTGYQELVIKTSHDD

## Sheet: HKU1
HCoV-HKU1-CL2
Peptide ID	Sequence
HKU1_S_Cl2_1	MFLIIFILPTTLAVIGDF
HKU1_S_Cl2_2	PTTLAVIGDFNCTNSFI
HKU1_S_Cl2_3	GDFNCTNSFINDYNKTI
HKU1_S_Cl2_4	SFINDYNKTIPRISEDVV
HKU1_S_Cl2_5	TIPRISEDVVDVSLGL
HKU1_S_Cl2_6	EDVVDVSLGLGTYYVLNR
HKU1_S_Cl2_7	GLGTYYVLNRVYLNTTLL
HKU1_S_Cl2_8	NRVYLNTTLLFTGYFPK
HKU1_S_Cl2_9	TLLFTGYFPKSGANFRDL
HKU1_S_Cl2_10	PKSGANFRDLALKGSIYL
HKU1_S_Cl2_11	DLALKGSIYLSTLWYK
HKU1_S_Cl2_12	SIYLSTLWYKPPFLSDF
HKU1_S_Cl2_13	WYKPPFLSDFNNGIFSKV
HKU1_S_Cl2_14	DFNNGIFSKVKNTKLYV
HKU1_S_Cl2_15	SKVKNTKLYVNNTLYSEF
HKU1_S_Cl2_16	YVNNTLYSEFSTIVIGSV
HKU1_S_Cl2_17	EFSTIVIGSVFVNTSYTI
HKU1_S_Cl2_18	SVFVNTSYTIVVQPHNGI
HKU1_S_Cl2_19	TIVVQPHNGILEITACQY
HKU1_S_Cl2_20	GILEITACQYTMCEY
HKU1_S_Cl2_21	TACQYTMCEYPHTVCKSK
HKU1_S_Cl2_22	EYPHTVCKSKGSIRNESW
HKU1_S_Cl2_23	SKGSIRNESWHIDSSEPL
HKU1_S_Cl2_24	SWHIDSSEPLCLFKKNF
HKU1_S_Cl2_25	EPLCLFKKNFTYNVSADW
HKU1_S_Cl2_26	NFTYNVSADWLYFHFY
HKU1_S_Cl2_27	SADWLYFHFYQERGVFY
HKU1_S_Cl2_28	HFYQERGVFYAYYADVGM
HKU1_S_Cl2_29	FYAYYADVGMPTTFLFSL
HKU1_S_Cl2_30	GMPTTFLFSLYLGTIL
HKU1_S_Cl2_31	LFSLYLGTILSHYYVMPL
HKU1_S_Cl2_32	ILSHYYVMPLTCNAI
HKU1_S_Cl2_33	YVMPLTCNAISSNTDNET
HKU1_S_Cl2_34	AISSNTDNETLEYWVTPL
HKU1_S_Cl2_35	ETLEYWVTPLSRRQYLL
HKU1_S_Cl2_36	TPLSRRQYLLNFDEHGVI
HKU1_S_Cl2_37	LLNFDEHGVITNAVDCSS
HKU1_S_Cl2_38	VITNAVDCSSSFLSEI
HKU1_S_Cl2_39	DCSSSFLSEIQCKTQSF
HKU1_S_Cl2_40	SEIQCKTQSFAPNTGVY
HKU1_S_Cl2_41	QSFAPNTGVYDLSGFTVK
HKU1_S_Cl2_42	VYDLSGFTVKPVATVYRR
HKU1_S_Cl2_43	VKPVATVYRRIPNLPDCD
HKU1_S_Cl2_44	RRIPNLPDCDIDNWLNNV
HKU1_S_Cl2_45	CDIDNWLNNVSVPSPLNW
HKU1_S_Cl2_46	NVSVPSPLNWERRIF
HKU1_S_Cl2_47	SPLNWERRIFSNCNFNL
HKU1_S_Cl2_48	RIFSNCNFNLSTLLRLV
HKU1_S_Cl2_49	FNLSTLLRLVHVDSF
HKU1_S_Cl2_50	LLRLVHVDSFSCNNLDK
HKU1_S_Cl2_51	DSFSCNNLDKSKIFGSCF
HKU1_S_Cl2_52	DKSKIFGSCFNSITVDKF
HKU1_S_Cl2_53	CFNSITVDKFAIPNRRR
HKU1_S_Cl2_54	DKFAIPNRRRDDLQL
HKU1_S_Cl2_55	PNRRRDDLQLGSSGFL
HKU1_S_Cl2_56	DLQLGSSGFLQSSNYKI
HKU1_S_Cl2_57	GFLQSSNYKIDISSSSCQ
HKU1_S_Cl2_58	KIDISSSSCQLYYSLPLV
HKU1_S_Cl2_59	CQLYYSLPLVNVTINNF
HKU1_S_Cl2_60	PLVNVTINNFNPSSWNRR
HKU1_S_Cl2_61	NFNPSSWNRRYGFGSFNL
HKU1_S_Cl2_62	RRYGFGSFNLSSYDVVY
HKU1_S_Cl2_63	FNLSSYDVVYSDHCFSV
HKU1_S_Cl2_64	VVYSDHCFSVNSDFCPCA
HKU1_S_Cl2_65	SVNSDFCPCADPSVV
HKU1_S_Cl2_66	FCPCADPSVVNSCVKSK
HKU1_S_Cl2_67	SVVNSCVKSKPPSAI
HKU1_S_Cl2_68	CVKSKPPSAICPAGTKYR
HKU1_S_Cl2_69	AICPAGTKYRHCDLDTTL
HKU1_S_Cl2_70	YRHCDLDTTLYVKNWCR
HKU1_S_Cl2_71	TTLYVKNWCRCSCLPDPI
HKU1_S_Cl2_72	CRCSCLPDPISTYSPNTC
HKU1_S_Cl2_73	PISTYSPNTCPQKKVVV
HKU1_S_Cl2_74	NTCPQKKVVVGIGEHCPG
HKU1_S_Cl2_75	VVGIGEHCPGLGINEEK
HKU1_S_Cl2_76	CPGLGINEEKCGTQL
HKU1_S_Cl2_77	INEEKCGTQLNHSSCF
HKU1_S_Cl2_78	GTQLNHSSCFCSPDAFL
HKU1_S_Cl2_79	SCFCSPDAFLGWSFDSCI
HKU1_S_Cl2_80	FLGWSFDSCISNNRCNIF
HKU1_S_Cl2_81	CISNNRCNIFSNFIFNGI
HKU1_S_Cl2_82	IFSNFIFNGINSGTTCSN
HKU1_S_Cl2_83	GINSGTTCSNDLLYSNTE
HKU1_S_Cl2_84	SNDLLYSNTEISTGVCV
HKU1_S_Cl2_85	NTEISTGVCVNYDLYGI
HKU1_S_Cl2_86	VCVNYDLYGITGQGIFK
HKU1_S_Cl2_87	YGITGQGIFKEVSAAYY
HKU1_S_Cl2_88	IFKEVSAAYYNNWQNLLY
HKU1_S_Cl2_89	YYNNWQNLLYDSNGNII
HKU1_S_Cl2_90	LLYDSNGNIIGFKDFL
HKU1_S_Cl2_91	GNIIGFKDFLTNKTYTIL
HKU1_S_Cl2_92	FLTNKTYTILPCYSGRV
HKU1_S_Cl2_93	TILPCYSGRVSAAFY
HKU1_S_Cl2_94	YSGRVSAAFYQNSSSPAL
HKU1_S_Cl2_95	FYQNSSSPALLYRNLK
HKU1_S_Cl2_96	SPALLYRNLKCSYVLNNI
HKU1_S_Cl2_97	LKCSYVLNNISFISQPFY
HKU1_S_Cl2_98	NISFISQPFYFDSYLGCV
HKU1_S_Cl2_99	FYFDSYLGCVLNAVNL
HKU1_S_Cl2_100	YFDSYLGCVLNAVNLTSY
HKU1_S_Cl2_101	VLNAVNLTSYSVSSCDLR
HKU1_S_Cl2_102	SYSVSSCDLRMGSGFCI
HKU1_S_Cl2_103	DLRMGSGFCIDYALPSSR
HKU1_S_Cl2_104	CIDYALPSSRRKRRGI
HKU1_S_Cl2_105	PSSRRKRRGISSPYRFV
HKU1_S_Cl2_106	SSRRKRRGISSPYRFVTF
HKU1_S_Cl2_107	ISSPYRFVTFEPFNVSFV
HKU1_S_Cl2_108	TFEPFNVSFVNDSVETV
HKU1_S_Cl2_109	SFVNDSVETVGGLFEIQI
HKU1_S_Cl2_110	TVGGLFEIQIPTNFTI
HKU1_S_Cl2_111	EIQIPTNFTIAGHEEFI
HKU1_S_Cl2_112	FTIAGHEEFIQTSSPKV
HKU1_S_Cl2_113	EFIQTSSPKVTIDCSAFV
HKU1_S_Cl2_114	KVTIDCSAFVCSNYAACH
HKU1_S_Cl2_115	FVCSNYAACHDLLSEY
HKU1_S_Cl2_116	AACHDLLSEYGTFCDNI
HKU1_S_Cl2_117	SEYGTFCDNINSILNEV
HKU1_S_Cl2_118	DNINSILNEVNDLLDI
HKU1_S_Cl2_119	LNEVNDLLDITQLQV
HKU1_S_Cl2_120	DLLDITQLQVANALMQGV
HKU1_S_Cl2_121	QVANALMQGVTLSSNL
HKU1_S_Cl2_122	MQGVTLSSNLNTNLHSDV
HKU1_S_Cl2_123	NLNTNLHSDVDNIDFKSL
HKU1_S_Cl2_124	DVDNIDFKSLLGCLGSQC
HKU1_S_Cl2_125	SLLGCLGSQCGSSSRSLL
HKU1_S_Cl2_126	QCGSSSRSLLEDLLFNKV
HKU1_S_Cl2_127	LLEDLLFNKVKLSDVGFV
HKU1_S_Cl2_128	KVKLSDVGFVEAYNNCTG
HKU1_S_Cl2_129	FVEAYNNCTGGSEIRDLL
HKU1_S_Cl2_130	TGGSEIRDLLCVQSFNGI
HKU1_S_Cl2_131	LLCVQSFNGIKVLPPIL
HKU1_S_Cl2_132	NGIKVLPPILSETQISGY
HKU1_S_Cl2_133	ILSETQISGYTTAATV
HKU1_S_Cl2_134	ISGYTTAATVAAMFPPW
HKU1_S_Cl2_135	ATVAAMFPPWSAAAGVPF
HKU1_S_Cl2_136	PWSAAAGVPFSLNVQYRI
HKU1_S_Cl2_137	PFSLNVQYRINGLGVTM
HKU1_S_Cl2_138	YRINGLGVTMDVLNKNQK
HKU1_S_Cl2_139	TMDVLNKNQKLIANAFNK
HKU1_S_Cl2_140	QKLIANAFNKALLSI
HKU1_S_Cl2_141	NAFNKALLSIQNGFTATN
HKU1_S_Cl2_142	SIQNGFTATNSALAKI
HKU1_S_Cl2_143	TATNSALAKIQSVVNANA
HKU1_S_Cl2_144	KIQSVVNANAQALNSLL
HKU1_S_Cl2_145	ANAQALNSLLQQLFNKF
HKU1_S_Cl2_146	SLLQQLFNKFGAISSSL
HKU1_S_Cl2_147	NKFGAISSSLQEILSRL
HKU1_S_Cl2_148	SSLQEILSRLDNLEAQV
HKU1_S_Cl2_149	SRLDNLEAQVQIDRLI
HKU1_S_Cl2_150	EAQVQIDRLINGRLTAL
HKU1_S_Cl2_151	RLINGRLTALNAYVSQQL
HKU1_S_Cl2_152	ALNAYVSQQLSDITLIK
HKU1_S_Cl2_153	QQLSDITLIKAGASRAI
HKU1_S_Cl2_154	LIKAGASRAIEKVNECVK
HKU1_S_Cl2_155	AIEKVNECVKSQSPRINF
HKU1_S_Cl2_156	VKSQSPRINFCGNGNHIL
HKU1_S_Cl2_157	NFCGNGNHILSLVQNAPY
HKU1_S_Cl2_158	ILSLVQNAPYGLLFIHF
HKU1_S_Cl2_159	APYGLLFIHFSYKPTSFK
HKU1_S_Cl2_160	HFSYKPTSFKTVLVSPGL
HKU1_S_Cl2_161	FKTVLVSPGLCLSGDRGI
HKU1_S_Cl2_162	GLCLSGDRGIAPKQGYFI
HKU1_S_Cl2_163	GIAPKQGYFIKQNDSWMF
HKU1_S_Cl2_164	FIKQNDSWMFTGSSYYY
HKU1_S_Cl2_165	WMFTGSSYYYPEPISDK
HKU1_S_Cl2_166	YYYPEPISDKNVVFM
HKU1_S_Cl2_167	PISDKNVVFMNSCSVNF
HKU1_S_Cl2_168	VFMNSCSVNFTKAPFIYL
HKU1_S_Cl2_169	NFTKAPFIYLNNSIPNL
HKU1_S_Cl2_170	IYLNNSIPNLSDFEAEL
HKU1_S_Cl2_171	PNLSDFEAELSLWFK
HKU1_S_Cl2_172	FEAELSLWFKNHTSI
HKU1_S_Cl2_173	SLWFKNHTSIAPNLTF
HKU1_S_Cl2_174	HTSIAPNLTFNSHINATF
HKU1_S_Cl2_175	TFNSHINATFLDLYYEM
HKU1_S_Cl2_176	INATFLDLYYEMNVI
HKU1_S_Cl2_177	LDLYYEMNVIQESIKSL
HKU1_S_Cl2_178	NVIQESIKSLNSSFINLK
HKU1_S_Cl2_179	SLNSSFINLKEIGTYEMY
HKU1_S_Cl2_180	LKEIGTYEMYVKWPWYIW
HKU1_S_Cl2_181	MYVKWPWYIWLLIVILFI
HKU1_S_Cl2_182	IWLLIVILFIIFLMILFF
HKU1_S_Cl2_183	FIIFLMILFFICCCTGCG
HKU1_S_Cl2_184	FFICCCTGCGSACFSK
HKU1_S_Cl2_185	TGCGSACFSKCHNCCDEY
HKU1_S_Cl2_186	SKCHNCCDEYGGHNDFVI
HKU1_S_Cl2_187	CDEYGGHNDFVIKASHDD
